# Supplementary material for: Investigation of Coagulation Biomarkers to Assess Clinical Deterioration in SARS-CoV-2 Infection
Source: Front Med (Lausanne). 2021 Jun 4;8:670694. doi: 10.3389/fmed.2021.670694 (PMC8211892; doi:10.3389/fmed.2021.670694)
Supplement: Supplementary file 2 [file Data_Sheet_1.CSV]

Patient	Age	Sex	SymptomsOnset	PCRCoVID	Oxygenodependence	Tobacco	RadiologicalAbnormalities	RadioLocalization	Condensation	Immunosuppression	BMI	HTA	Diabetes	Respiratory	COPD	Asthma	Other	MDRD	CHF	HospitalizationLength	Thromboprophylaxis	Clinical	ICUadmission	Thrombosis	Death	RBC	Hb	Platelets	Leukocytes	PNN	PNE	PNB	Lymphocytes	Monocytes	NLratio	NMratio	PT	aPTT	Ddimer	Antithrombin	FibrinMonomer	Fibrinogen	VWFGPIb	ProthrombinFragment1+2	DICDdimer	DICFibrinMonomer	TGAlagtime	TGAETP	TGAPeak
1	44	Male	4	Yes	Yes	No	NA	NA	NA	No	29,4	No	Yes	Yes	No	No	Yes	98	No	5	none	Improvement	No	No	No	5,82	15,5	212	9,1	7,86	0	0,01	0,86	0,37	9,14	21,24	15,4	1,11	815	104	1,2	7,02	291	99	3	1	9,17	1502,72	167,4
2	66	Female	21	Yes	Yes	No	NA	NA	NA	Yes	22,2	No	No	Yes	No	Yes	No	80	No	15	none	Improvement	No	No	No	4,55	13,5	294	10,4	6,66	0	0,03	2,41	1,3	2,76	5,12	12,4	0,83	1108	113	3,03	3,95	326	100	2	0	NA	NA	NA
3	58	Male	4	Yes	Yes	No	NA	NA	NA	No	29	Yes	Yes	No	No	No	No	110	No	10	none	Improvement	No	No	No	4,48	12,6	168	4,3	3,14	0,01	0,01	0,86	0,28	3,65	11,21	12,9	1	740	99	1,78	5,17	155	190	2	0	8,75	1418,28	201,23
4	79	Male	5	Yes	Yes	No	moderate	bilateral	nodular	No	33	Yes	No	No	No	No	No	62,99260673	No	21	enhanced	Worsening	Yes	No	No	4	13,5	165	3,7	2,48	0	0,03	0,81	0,38	3,06	6,53	15,1	1,08	20000	95	1,45	5,78	269	254	3	0	5,42	746,21	173,1
5	54	Male	4	Yes	Yes	No	moderate	bilateral	band	No	32,1	No	No	No	No	No	No	105,1774645	Yes	6	none	Improvement	No	No	No	4,45	13,9	148	4,9	3,55	0,03	0,01	0,69	0,62	5,14	5,73	13	0,91	458	99	2,52	5,46	215	171	0	0	10,42	497,13	42,83
6	78	Female	7	Yes	Yes	No	critical	bilateral	none	No	23,4	Yes	No	No	No	No	No	24,52840251	Yes	11	none	Worsening	Yes	No	Yes	4,19	12,6	297	13,2	11,48	0	0	0,66	0,66	17,39	17,39	13,6	1,11	2882	111	2,74	11,98	326	630	3	0	4,17	1643,11	329,32
7	94	Female	8	Yes	Yes	No	NA	NA	NA	No	17	Yes	No	No	No	No	No	45,1197652	No	2	none	Worsening	No	No	Yes	5,32	15,1	159	8,8	1,81	0	0,02	0,53	0,45	3,42	4,02	17	0,96	3566	64	7,13	3,18	277	895	4	1	3,75	1069,25	187,26
8	76	Male	15	Yes	Yes	No	severe	bilateral	nodular	No	31,1	Yes	Yes	No	No	No	No	46,31639043	No	21	standard	Improvement	No	No	No	5,1	15,7	111	5	3,3	0	0,01	1,31	0,39	2,52	8,46	13,6	1,18	845	106	3,77	6,71	251	141	2	0	11,67	1253,26	216,16
9	75	Female	2	Yes	No	No	minimal	none	none	No	37	No	No	Yes	Yes	No	No	88,40079492	No	1	none	Improvement	No	No	No	4,56	13,5	238	4,7	1,55	0	0,04	1,93	1,18	0,8	1,31	14,3	1,43	688	106	1,56	4,22	171	149	2	0	8,33	874,01	86,47
10	72	Female	5	Yes	Yes	No	severe	bilateral	band	Yes	34	No	No	Yes	No	Yes	No	58,3972957	No	27	standard	Worsening	Yes	No	No	3,41	10,4	133	6	5,5	0,01	0,01	0,3	0,18	18,33	30,56	14,1	1,44	1111	84	2,01	6,06	286	220	2	0	8,33	1040,29	142,15
11	68	Male	3	Yes	Yes	Yes	extended	bilateral	band	No	28,4	Yes	Yes	Yes	Yes	Yes	Yes	119,2726894	No	58	curative	Worsening	Yes	Yes	No	5,59	16,9	165	3,2	2,44	0	0,01	0,43	0,33	5,67	7,39	12,9	1,37	844	101	173,92	6,56	467	843	2	3	6,67	1910,42	364,24
12	56	Male	10	Yes	Yes	No	moderate	bilateral	nodular	No	25	No	No	No	No	No	No	98,08876717	No	12	none	Improvement	No	No	No	5,86	15,8	163	7,1	5,34	0,01	0,01	1,2	0,55	4,45	9,71	13	1,15	964	127	3,31	6,68	186	136	2	0	8,75	554,85	31,44
13	74	Female	7	Yes	Yes	No	moderate	none	nodular	No	21	No	No	Yes	No	Yes	Yes	76,89150237	No	29	standard	Worsening	Yes	No	No	4,91	14,3	56	2,9	0,68	0	0,01	0,96	1,12	0,71	0,61	12,2	1,14	1690	122	1,84	4,82	192	405	3	1	7,92	618,99	78,26
14	34	Female	7	Yes	No	No	moderate	bilateral	band	No	20,5	No	No	No	No	No	No	168,9261119	No	12	none	Improvement	No	No	No	2,89	10,5	155	8,5	6,44	0,04	0,06	0,97	0,99	6,64	6,51	14,6	1,22	2058	100	10,1	2,93	280	218	3	2	8,75	572,19	62,6
15	26	Female	8	Yes	No	No	NA	NA	NA	No	37,2	No	No	No	No	No	No	128,9170305	No	1	none	Improvement	No	No	No	4,45	13,3	154	6,5	5,21	0,01	0,01	0,9	0,37	5,79	14,08	13,8	0,87	856	99	1,73	4,46	237	94	2	0	9,17	449,99	62,95
16	86	Male	4	Yes	Yes	No	extended	bilateral	none	No	21,7	Yes	Yes	No	No	No	No	85,97961224	No	1	none	Worsening	No	No	Yes	4,22	13,5	127	6,6	5,68	0	0,01	0,5	0,4	11,36	14,2	13,5	1,11	594	107	1,5	4,85	233	520	2	0	9,17	514,76	57,68
17	83	Female	8	Yes	Yes	No	moderate	bilateral	nodular	No	29	Yes	No	No	No	No	No	99,68021931	No	6	standard	Improvement	No	No	No	4,4	13,4	198	5,1	3,27	0,01	0,01	1,37	0,44	2,39	7,43	12,4	1,07	506	118	3,31	4,94	188	217	2	0	7,92	463,67	31,14
18	30	Female	3	Yes	No	No	moderate	bilateral	nodular	Yes	26,9	No	No	Yes	No	Yes	No	92,35847875	No	9	none	Improvement	No	No	No	4,16	12,6	156	6,1	5,47	0	0,01	0,35	0,27	15,63	20,26	12,5	0,89	921	132	27,5	4,97	173	322	2	3	7,92	1334,71	133,07
19	75	Male	3	Yes	Yes	No	NA	NA	NA	No	35,4	Yes	Yes	Yes	Yes	No	No	74,15010014	No	6	none	Worsening	No	No	Yes	5,71	16,4	182	12,1	8,97	0	0,04	2,17	0,93	4,13	9,65	12,3	1,02	1848	101	16,25	6,79	272	392	2	2	7,08	850,29	101,05
20	64	Female	15	Yes	Yes	No	severe	bilateral	band and nodular	No	32	Yes	Yes	No	No	No	No	98,72567647	No	12	curative	Worsening	Yes	Yes	Yes	4,14	11,7	316	10,6	9,54	0	0,03	0,86	0,17	11,09	56,12	14,5	1,02	3660	99	5,28	6,25	307	488	3	0	10,42	918,68	224,87
21	57	Male	10	Yes	Yes	No	extended	bilateral	band	No	24	No	No	No	No	No	No	90,80839999	No	19	standard	Worsening	Yes	No	No	4,91	14,6	245	9,9	9,11	0	0,03	0,41	0,36	22,22	25,31	12,7	1,25	1483	121	1,11	10,47	371	257	2	0	8,75	1133,1	179,9
22	52	Female	7	Yes	Yes	Yes	NA	NA	NA	No	24,1	No	No	Yes	No	No	Yes	86,94845233	No	7	none	Improvement	No	No	No	4,22	13,1	106	8,3	6,87	0	0,01	0,63	0,79	10,9	8,7	13,7	0,97	1148	100	84,59	5,31	172	257	2	3	7,92	915,35	83,32
23	36	Male	4	Yes	No	No	minimal	bilateral	none	No	30	No	No	No	No	No	No	102,6051737	No	8	none	Improvement	No	No	No	5,12	14,8	275	5,8	3,82	0,04	0	1,43	0,5	2,67	7,64	13,1	1,23	280	96	2,63	5,7	257	149	0	0	10,42	721,44	51,3
24	87	Female	3	Yes	No	No	severe	bilateral	nodular	No	25	No	Yes	No	No	No	No	22,43581688	No	1	none	Worsening	No	No	Yes	NA	NA	NA	NA	NA	NA	NA	NA	NA	NA	NA	27,8	1,95	20000	64	400	3,36	440	2177	5	5	2,92	1112,71	223,93
25	77	Male	10	Yes	Yes	No	extended	bilateral	nodular	No	32	No	Yes	No	No	No	No	87,93080529	No	4	none	Worsening	Yes	No	Yes	4,34	13,6	106	9	4,68	0	0	4,05	0,18	1,16	26	15,2	1,21	1108	92	5	6,15	195	104	3	1	10	940,77	123,42
26	73	Male	3	Yes	Yes	No	moderate	bilateral	band	No	31	Yes	No	No	No	No	No	66,94512012	No	21	standard	Worsening	Yes	No	No	4,62	13,3	191	5,3	4,45	0	0,01	0,37	0,48	12,03	9,27	13,6	1,33	936	108	3,3	5,46	255	160	2	0	7,08	1554,58	260,74
27	69	Female	5	No	Yes	Yes	moderate	bilateral	band	No	22,2	No	No	No	No	No	No	80,68402377	No	29	standard	Worsening	Yes	No	No	4,51	13,6	85	2,4	1,44	0	0,02	0,81	0,13	1,78	11,08	12,5	1,15	440	107	1,95	3,98	247	133	1	1	7,08	1739,27	331,24
28	46	Male	3	Yes	Yes	No	extended	bilateral	none	No	40,1	Yes	Yes	No	No	No	No	73,52476176	No	27	enhanced	Worsening	Yes	No	No	4,5	12,9	177	3,5	2,14	0	0,01	1,18	0,17	1,81	12,59	15,1	1,29	972	103	5	6,25	201	122	2	0	6,67	945,35	144,27
29	79	Female	3	Yes	No	No	NA	NA	NA	No	32	No	Yes	No	No	No	No	16,41597543	No	10	none	Improvement	No	No	No	4,01	11,2	246	8,6	5,77	0,04	0,02	2,18	0,59	2,65	9,78	16,2	1,24	1526	125	3,08	7,71	479	370	3	1	9,58	500,75	97,88
30	48	Female	7	Yes	No	No	severe	bilateral	band and nodular	No	39,2	Yes	No	No	No	No	No	46,56149942	No	12	curative	Worsening	Yes	No	No	4,41	12,5	203	6,8	5,52	0	0,01	0,97	0,3	5,69	18,4	13,5	1,14	1407	113	76,56	8,62	257	462	2	3	9,58	1655,33	162,4
31	61	Male	4	Yes	Yes	No	NA	NA	NA	Yes	31,9	Yes	Yes	No	No	No	No	104,2764506	No	12	enhanced	Worsening	Yes	No	No	3,64	10,7	219	6,7	5,94	0	0,02	0,44	0,3	13,5	19,8	20,9	1,31	2550	94	1,11	6,77	298	238	4	1	6,67	556,61	135,04
32	70	Male	10	Yes	Yes	No	moderate	bilateral	band	No	24,6	No	No	No	No	No	No	77	No	14	none	Improvement	No	No	No	4,53	13,1	227	5,8	4,36	0	0,01	0,92	0,52	4,74	8,38	12,5	1,14	869	113	1,56	6,54	264	254	2	0	5,83	672,98	80,91
33	61	Male	7	Yes	Yes	No	moderate	bilateral	band	No	32,5	No	No	No	No	No	No	65,66522037	No	26	standard	Worsening	Yes	No	No	5,12	16,3	141	3,5	2,54	0	0,01	0,62	0,33	4,1	7,7	13,2	1,14	622	116	3,08	5,96	244	114	2	0	6,67	943,58	184,9
34	43	Male	4	Yes	Yes	Yes	none	none	none	No	21,6	No	No	No	No	No	No	280,8168476	No	28	standard	Worsening	Yes	No	No	2,66	7	718	19,2	15,88	0,06	0,13	1,71	1,42	9,29	11,18	15,8	1,26	6065	67	5	5,46	242	186	4	1	4,58	1640,41	230,62
35	68	Female	1	Yes	Yes	No	moderate	bilateral	band and nodular	No	39,5	No	No	No	No	No	No	64,09493943	No	22	none	Improvement	No	No	No	4,35	14,2	142	2,4	1,58	0	0,01	0,63	0,18	2,51	8,78	12,5	1,11	850	84	3,03	4,81	362	222	2	0	6,25	1183,71	170,08
36	65	Male	3	Yes	Yes	No	moderate	bilateral	band	No	22	No	Yes	No	No	No	No	82,51401258	No	12	none	Improvement	No	No	No	5,15	15	148	5,7	4,22	0	0,01	0,78	0,69	5,41	6,12	15,9	1,18	393	99	2,23	4,58	180	84	1	1	7,08	1221,51	154,37
37	70	Male	7	Yes	Yes	No	severe	bilateral	band	No	27,8	Yes	No	No	No	No	No	57,5467643	No	23	enhanced	Worsening	Yes	No	No	4,05	12,3	190	7,6	7	0	0,01	0,33	0,27	21,21	25,93	12,9	0,95	2494	124	22,63	7,49	259	364	3	3	7,5	900,28	200,24
38	52	Male	12	Yes	Yes	No	minimal	unilateral	band	No	28,1	No	No	No	No	No	No	107,7108661	No	25	standard	Worsening	Yes	No	No	4,87	14,5	287	6,8	4,77	0	0,01	1,39	0,63	3,43	7,57	13,1	1,07	428	115	22,56	6,84	119	249	0	3	8,75	1477,11	189,95
39	75	Male	3	Yes	Yes	No	moderate	bilateral	nodular	Yes	25,1	Yes	No	No	No	No	No	39,72579675	No	21	standard	Worsening	Yes	No	No	4,65	13,5	183	5,1	4,06	0,06	0,01	0,6	0,35	6,77	11,6	46,7	NA	746	100	2,69	5,75	346	41	2	1	NA	NA	NA
40	77	Male	14	Yes	Yes	No	moderate	NA	NA	No	27,1	Yes	Yes	No	No	No	No	44,33481766	No	46	curative	Worsening	Yes	Yes	No	4,51	13,8	351	10,3	8,96	0	0	1,13	0,21	7,93	42,67	14,4	1,05	5488	106	2,69	9,94	330	394	3	0	7,92	932,01	205,56
41	85	Male	10	Yes	Yes	No	moderate	bilateral	band	No	28,7	Yes	No	No	No	No	No	46,04520268	No	13	enhanced	Improvement	No	No	No	4,74	13,4	225	15,1	14,04	0	0	0,45	0,6	31,2	23,4	15,3	1,27	1560	99	18,22	7,49	273	351	3	3	6,67	324,54	83,26
42	80	Male	6	Yes	No	No	moderate	bilateral	nodular	No	24	Yes	No	No	No	No	No	49,54644946	No	18	standard	Improvement	No	No	No	4,47	12,6	177	4	2,61	0,01	0,01	0,98	0,4	2,66	6,53	12,9	1,11	892	87	1,11	4,97	361	182	2	0	9,17	1220,76	132,74
43	65	Female	3	Yes	Yes	No	moderate	unilateral	none	No	25,18	No	No	No	No	No	No	87,68066418	No	21	none	Improvement	No	No	No	3,91	10,8	164	4,4	3,37	0	0,01	0,77	0,25	4,38	13,48	14	1,22	894	114	3,89	7,2	35	110	2	0	9,17	700,81	136,93
44	19	Female	14	Yes	No	No	none	NA	none	No	21,2	No	No	Yes	No	Yes	No	119,0668084	No	4	standard	Improvement	No	No	No	4,94	13,8	197	4,2	2,31	0,03	0,02	1,43	0,41	1,62	5,63	12,9	1,07	433	103	2,4	3,67	107	135	0	0	7,08	1063,07	168,22
45	71	Female	3	No	Yes	No	critical	bilateral	band and nodular	No	26,4	No	No	No	No	No	No	117,8708468	No	25	curative	Worsening	Yes	Yes	No	4,61	13,1	362	47,5	11,88	0,48	0	34,2	0,95	0,35	12,51	13	0,91	2722	97	2,4	7,53	602	675	3	0	7,92	1538,84	332,23
46	41	Female	4	Yes	Yes	Yes	moderate	bilateral	band	No	26,9	Yes	No	No	No	No	No	91,24633127	No	10	none	Improvement	No	No	No	4,39	7,1	237	7,7	6,14	0	0,01	1,33	0,22	4,62	27,91	13,2	1,24	907	108	1,95	7,07	216	157	2	0	6,25	1060,03	193,61
47	76	Male	6	No	Yes	No	minimal	NA	NA	No	36,7	Yes	Yes	Yes	Yes	No	No	29,00850807	Yes	5	none	Worsening	No	No	Yes	5,35	17,3	289	19,3	15,96	0	0,06	1,93	0,39	8,27	40,92	14,3	1,12	10000	101	174	6,56	467	404	3	3	9,17	2046,29	380,12
48	50	Female	10	Yes	Yes	No	moderate	bilateral	band	No	30,1	No	No	No	No	No	No	99,74935683	No	12	enhanced	Improvement	No	No	No	4,27	12,8	397	5	2,63	0,09	0,02	1,84	0,43	1,43	6,12	13,4	1,21	576	98	1,56	6,59	303	262	2	0	10	779,72	110,17
49	61	Male	10	Yes	Yes	No	moderate	bilateral	band	Yes	30,1	Yes	No	No	No	No	No	113,4448207	No	12	standard	Worsening	Yes	No	No	5,1	15,4	210	8,7	7,48	0	0,01	0,66	0,55	11,33	13,6	13,5	1,15	384	103	0,67	6,04	274	93	0	0	5,42	926,11	199,53
50	72	Female	14	Yes	Yes	No	severe	bilateral	band	No	NA	Yes	Yes	No	No	No	No	77,32036383	Yes	15	standard	Improvement	No	No	No	3,5	9	98	1,5	0,74	0,02	0	0,35	0,35	2,11	2,11	15,1	1,14	1164	103	4,35	3,37	128	315	3	1	17,5	641,73	55,94
51	89	Female	4	Yes	Yes	No	severe	bilateral	band and nodular	No	23	No	No	No	No	No	No	92,33332637	No	19	enhanced	Improvement	No	No	No	3,79	11,6	376	8,6	7,26	0	0,01	0,65	37,1	11,17	0,2	16	1,45	1572	102	0,78	7,9	228	109	3	1	17,5	966,38	69,49
52	56	Male	7	Yes	Yes	No	moderate	bilateral	none	No	32,1	Yes	Yes	No	No	No	No	106,1026002	No	15	none	Improvement	No	No	No	5	14,9	201	5,3	2,78	0	0,02	2,25	0,23	1,24	12,09	13,6	NA	230	99	2,06	5,41	213	67	0	0	9,58	920,06	141,86
53	57	Female	10	No	No	Yes	extended	bilateral	band	No	20,1	Yes	No	Yes	Yes	No	Yes	189	No	27	none	Improvement	No	Yes	No	3,42	10,7	479	15,1	11,45	0,11	0,11	2,14	1,3	5,35	8,81	14,4	1,11	2567	128	4	6,12	261	240	3	0	6,67	1577,87	274,85
54	77	Male	10	Yes	Yes	No	moderate	bilateral	nodular	No	39	Yes	No	No	No	No	No	83,05898035	No	14	enhanced	Improvement	No	No	No	5,09	15,1	233	8,3	7,14	0	0	0,5	0,58	14,28	12,31	15,2	1,08	1874	113	1,56	7,67	561	202	2	0	7,92	536,31	127,72
55	76	Male	12	No	Yes	No	severe	bilateral	nodular	No	25,5	Yes	No	No	No	No	No	106,6264253	No	13	standard	Improvement	No	No	No	4,6	14	229	5,8	5,1	0	0	0,46	0,22	11,09	23,18	17,4	1,32	1508	95	2,01	7,91	271	176	3	1	4,58	734,76	133,88
56	50	Female	6	Yes	Yes	No	extended	bilateral	band	No	37,2	Yes	No	No	No	No	No	54,89215879	No	14	enhanced	Worsening	Yes	No	No	4,96	14,4	379	7,5	5,87	0,05	0,02	1,22	0,34	4,81	17,26	13,9	0,94	2654	89	1,56	6,71	282	178	3	0	9,17	999,77	256,48
57	75	Female	9	Yes	No	No	moderate	bilateral	band	No	NA	Yes	No	No	No	No	No	101,752339	No	1	none	Improvement	No	No	No	3,72	11,4	209	4,2	3,26	0,01	0,02	0,6	0,32	5,43	10,19	13,2	0,91	700	101	2,74	4,7	218	90	2	0	6,25	786,46	115,87
58	26	Female	8	No	No	No	moderate	bilateral	nodular	Yes	21,7	No	No	No	No	No	No	83,7749833	No	3	none	Improvement	No	No	No	2,96	9,6	671	8,1	5,75	0,16	0	1,22	0,81	4,71	7,1	14,6	1,86	1314	92	2,29	7,01	283	152	2	0	10,42	534,32	46,27
59	70	Female	9	Yes	No	No	minimal	bilateral	band	No	27,2	No	No	No	No	No	No	124,1614559	No	4	none	Improvement	No	No	No	4,39	13,3	425	7,9	4,83	0,12	0,03	2,38	0,54	2,03	8,94	11,8	0,85	3822	108	132	4,48	60	1250	3	3	4,17	989,87	189,35
60	70	Female	10	Yes	Yes	No	moderate	bilateral	band	No	NA	No	No	No	No	No	No	127,350922	No	11	none	Improvement	No	No	No	4,79	13,7	202	7,3	6,28	0	0,02	0,64	0,37	9,81	16,97	12,9	0,99	1610	112	2,52	6,94	262	181	2	0	5	885,43	211,23
61	64	Female	13	No	Yes	No	not suggestive	none	none	No	21,4	Yes	No	Yes	No	No	Yes	109,75943	No	9	none	Improvement	No	No	No	5,16	14,8	267	5,6	3,6	0,04	0,02	1,21	0,73	2,98	4,93	13,7	0,94	462	97	2,91	4,84	154	119	0	0	7,5	1769,75	245,29
62	45	Female	7	No	Yes	No	extended	bilateral	band and nodular	No	19	No	No	No	No	No	No	87,99779172	No	14	standard	Improvement	No	No	No	4,71	11,2	213	9,5	8,46	0	0,01	0,73	0,29	11,59	29,17	11,6	1,25	812	109	2,8	5,17	308	421	2	0	5,83	1074,88	206,88
63	86	Male	5	No	Yes	No	severe	bilateral	band	No	NA	Yes	No	No	No	No	No	76,92224097	No	8	standard	Improvement	No	No	No	4,84	15,1	146	14,1	11,66	0,08	0,08	1,03	1,24	11,32	9,4	16,2	1,16	788	90	2,18	5,44	561	127	3	1	6,67	867,03	113,73
64	57	Male	3	Yes	No	No	minimal	bilateral	band	No	25,4	Yes	Yes	No	No	No	No	77,42628339	No	4	standard	Improvement	No	No	No	4,88	14,8	122	5	2,65	0,01	0,02	1,87	0,45	1,42	5,89	13,9	0,94	678	95	4,7	3,85	233	151	2	0	7,5	703,22	107,71
65	63	Female	7	Yes	Yes	No	minimal	bilateral	band	No	38	Yes	No	No	No	No	No	67,95735099	No	6	none	Improvement	No	No	No	4,71	13,6	143	4,3	2,96	0	0,01	1	0,33	2,96	8,97	12,3	0,97	965	123	3,49	5,66	208	339	2	0	5,42	1364,73	253,07
66	56	Male	7	Yes	Yes	No	extended	bilateral	nodular	No	36,8	Yes	No	No	No	No	No	113,4456478	No	24	enhanced	Worsening	Yes	No	No	4,23	12,9	413	8,1	5,31	0,11	0,05	1,94	0,68	2,74	7,81	12,9	0,98	734	102	94,78	7,23	336	310	2	3	6,25	917,18	117,87
67	47	Male	4	Yes	Yes	No	severe	bilateral	none	No	36,3	No	Yes	Yes	No	Yes	No	97,1992251	No	18	enhanced	Worsening	Yes	No	No	6,78	14,8	134	3,8	2,93	0	0,01	0,53	0,33	5,53	8,88	14,5	1,21	725	100	3,37	7,08	245	103	2	0	7,5	703,22	107,71
68	NA	NA	NA	NA	NA	NA	NA	NA	NA	No	NA	NA	NA	NA	NA	NA	NA	NA	NA	NA	NA	NA	NA	NA	NA	NA	NA	NA	NA	NA	NA	NA	NA	NA	NA	NA	NA	NA	NA	NA	NA	NA	NA	NA	NA	NA	NA	NA	NA
69	70	Male	7	Yes	Yes	No	extended	bilateral	nodular	No	23,9	Yes	Yes	No	No	No	No	53,28399812	No	31	enhanced	Worsening	Yes	No	Yes	3,57	10,5	165	4,3	3,47	0	0	0,66	0,17	5,26	20,41	12,3	1,31	2074	104	2,29	6,86	262	291	3	0	7,08	1297,83	248,77
70	76	Male	3	Yes	Yes	No	severe	bilateral	band	No	31,4	Yes	Yes	No	No	No	No	23,76928173	No	4	none	Worsening	No	No	Yes	4,47	12	338	7,8	6,5	0	0,03	0,76	0,33	8,55	19,7	13,7	1,15	4982	115	2,12	11,49	480	256	3	0	10,42	811,17	130,69
71	74	Male	10	Yes	Yes	No	moderate	bilateral	none	No	30,8	Yes	Yes	Yes	No	No	Yes	52,2001964	No	7	enhanced	Improvement	No	No	No	4,66	13,3	561	8,7	6,06	0,15	0,07	0,81	1,19	7,48	5,09	14,5	1,18	855	98	1,95	7,64	322	277	2	0	9,17	1103,3	103,5
72	46	Male	6	No	Yes	No	moderate	bilateral	band	No	26,2	No	No	No	No	No	No	114,1270629	No	11	standard	Worsening	Yes	No	No	4,09	12,2	192	5,3	3,79	0	0	1,25	0,25	3,03	15,16	13,4	1,11	958	131	3,26	5,51	220	312	2	0	10,42	282	71,55
73	78	Male	10	Yes	No	No	extended	bilateral	band	No	31	Yes	Yes	No	No	No	No	46,07280578	No	20	none	Improvement	No	No	No	3,1	9,8	148	6,9	5,71	0	0,01	0,61	0,57	9,36	10,02	12,9	1,13	1843	85	4,76	5,87	360	264	2	0	7,08	1534,96	261,37
74	90	Female	NA	Yes	Yes	Yes	moderate	bilateral	band	No	31	Yes	No	No	No	No	No	45,02461817	No	5	none	Worsening	No	No	Yes	4,06	12,4	128	4,7	3,37	0	0,01	0,85	0,47	3,96	7,17	13,8	1,2	1361	101	2,29	5,94	398	246	2	0	7,5	1377,43	247,42
75	65	Male	7	Yes	No	No	moderate	bilateral	band	No	24,9	No	No	No	No	No	No	199,6005298	No	6	none	Improvement	No	No	No	4,05	12	253	5,5	4,03	0,01	0,02	0,91	0,41	4,43	9,83	15,8	1,07	1175	119	1,67	6,77	133	236	2	0	8,33	1432,4	198,93
76	68	Male	2	Yes	No	No	moderate	unilateral	none	No	33	Yes	No	No	No	No	No	72,89000522	No	6	none	Improvement	No	No	No	4,97	14,8	192	4,9	3,55	0	0,01	0,81	0,53	4,38	6,7	12,5	1	1144	117	1,28	6,28	270	246	2	0	6,25	1493,56	276,09
77	92	Female	5	Yes	No	No	moderate	none	none	No	30,6	Yes	Yes	No	No	No	No	25,30005556	No	9	none	Improvement	No	No	No	4,22	12,4	161	6,9	5,12	0	0	1,19	0,59	4,3	8,68	13,1	1,05	2018	109	2,12	7,08	312	257	3	0	7,08	1126,54	228,12
78	33	Female	18	Yes	Yes	No	none	none	none	No	NA	No	No	No	No	No	No	144,63832	No	4	none	Improvement	No	No	No	4,53	12,4	298	5,7	3,48	0,13	0,04	1,63	0,42	2,13	8,29	13	0,84	466	115	3,66	3,07	143	160	0	0	5,42	1115,08	213,07
79	74	Male	20	Yes	Yes	No	extended	bilateral	band	No	25,6	Yes	Yes	No	No	No	No	92,69309994	No	14	standard	Worsening	Yes	No	No	4,84	11,7	269	9	7,95	0	0,02	0,51	0,52	15,59	15,29	15,4	1,16	1404	101	1,78	9,71	288	243	2	0	7,08	1429,52	262,65
80	42	Male	4	Yes	Yes	No	minimal	bilateral	band	No	24	No	No	No	No	No	No	124,5485603	No	19	standard	Improvement	No	No	No	5,63	15	136	4,2	2,28	0	0,01	1,55	0,36	1,47	6,33	12,9	1,16	886	107	2,74	4,03	241	283	2	0	6,67	974,83	159,11
81	40	Male	5	No	Yes	No	not suggestive	none	none	No	26,8	No	No	Yes	No	Yes	No	93,56724812	No	10	none	Improvement	No	No	No	5,09	14,6	222	13,7	6,49	1,89	0,25	4,15	0,88	1,56	7,38	13,2	0,9	278	104	2,12	3,43	188	133	0	0	6,25	1157,45	191,48
82	42	Male	23	No	Yes	Yes	moderate	bilateral	none	No	NA	No	No	Yes	Yes	Yes	No	154,2617757	No	5	none	Improvement	No	No	No	5,09	14,4	319	11,4	8,7	0,13	0,05	2,09	0,44	4,16	19,77	13,8	1,09	327	99	2,23	5,4	210	106	0	0	5,42	1677,37	326,91
83	34	Female	8	No	Yes	No	moderate	bilateral	nodular	No	32	No	No	No	No	No	No	119,4790106	No	5	none	Improvement	No	No	No	4,15	11,9	183	2,6	1,5	0,07	0,02	0,8	0,21	1,88	7,14	13,3	0,98	565	122	5,58	5,26	177	314	2	0	5,83	1052,5	208,01
84	51	Male	7	No	Yes	No	extended	bilateral	nodular	No	23,2	Yes	No	No	No	No	No	70,38975086	No	6	none	Improvement	No	No	No	4,54	12,6	277	3,8	2,69	0,05	0	0,69	0,33	3,9	8,15	13,8	1,42	1960	115	1,39	8,04	217	200	2	0	7,08	392,87	46,58
85	57	Male	3	No	No	Yes	moderate	bilateral	none	No	24,2	No	No	Yes	No	No	Yes	119,1752428	No	1	none	Improvement	No	No	No	4,12	14,2	182	6,3	4,11	0,16	0,05	1,33	0,64	3,09	6,42	13,2	0,98	572	100	3,26	4,9	150	225	2	0	6,67	945,76	169,41
86	89	Female	14	Yes	Yes	No	NA	NA	NA	No	19,6	Yes	Yes	No	No	No	No	21,44186635	No	13	standard	Improvement	No	No	No	3,27	8,7	403	109	9,74	0,19	0,03	0,47	0,47	20,72	20,72	12,9	1,19	1931	93	2,91	6,88	325	1062	2	0	6,67	1691,58	206,61
87	88	Male	8	Yes	Yes	No	extended	bilateral	band	No	26,6	Yes	Yes	No	No	No	No	46,11319139	No	19	standard	Improvement	No	No	No	3,92	11,9	460	11,5	10,1	0	0,03	0,6	0,22	16,83	45,91	14,1	1,01	5088	111	10,26	6,62	270	641	3	2	11,25	505,63	82,06
88	40	Male	3	Yes	No	No	NA	NA	NA	No	32,6	No	No	No	No	No	No	162,7324992	No	1	none	Improvement	No	No	No	5	15,1	276	5,1	2,1	0,13	0,02	2,44	0,41	0,86	5,12	13,5	1,01	174	120	1,95	2,7	104	85	0	0	5,83	773,97	149,45
89	53	Female	14	Yes	Yes	No	moderate	bilateral	band	No	23	No	No	No	No	No	No	128,1549268	No	4	none	Improvement	No	No	No	4,36	12,4	323	3,7	1,91	0,08	0,02	1,45	0,24	1,32	7,96	14,1	1,26	404	109	2,69	7,35	208	114	0	0	9,17	1084,76	167,25
90	63	Female	7	Yes	Yes	No	moderate	bilateral	band	No	31	Yes	No	No	No	No	No	29,25285808	No	7	none	Improvement	No	Yes	No	4,39	12,6	239	11	9,1	0	0,02	1,12	0,76	8,13	11,97	17	1	20000	109	352	5,46	602	1016	4	4	9,58	995,76	246,52
91	68	Male	18	Yes	No	Yes	moderate	NA	NA	No	19,5	Yes	Yes	No	No	No	No	88,87818493	No	24	none	Improvement	No	No	No	4,15	12,1	125	3,9	2,93	0,02	0	0,64	0,31	4,58	9,45	12,5	1,29	782	112	0,73	5,29	267	345	2	0	5,83	714,32	112,09
92	33	Female	2	No	Yes	No	minimal	none	none	No	NA	No	No	No	No	No	No	83,56270731	No	6	none	Improvement	No	No	No	5,34	15,3	228	29	26,71	0,32	0,09	0,61	0,64	43,79	41,73	15,8	1,08	1832	109	2,69	6,42	432	263	2	0	5,42	1066,22	258,25
93	63	Male	9	Yes	Yes	No	moderate	bilateral	band	No	29,4	Yes	No	No	No	No	No	67,43417401	No	9	standard	Improvement	No	No	No	4,64	13,9	155	4,9	3,93	0,05	0,01	0,53	0,38	7,42	10,34	13,2	1,14	781	98	2,35	5,24	414	196	2	0	7,08	1340,14	215,65
94	73	Female	5	Yes	Yes	Yes	extended	bilateral	band	No	17,5	No	No	No	No	No	No	163,3565715	No	6	curative	Worsening	Yes	Yes	Yes	3,06	9,7	402	15	12,92	0,14	0,05	0,89	1,02	14,52	12,67	13,6	1,27	20000	83	1,85	7,68	485	664	3	0	4,58	1302,3	245,54
95	67	Male	NA	Yes	No	No	minimal	none	none	No	30	Yes	No	No	No	No	No	80,92112812	No	NA	none	Improvement	No	No	No	3,31	10,8	71	11,6	8,57	0,31	0,03	1,11	1,04	7,72	8,24	19,8	1,49	1943	41	9,39	3,45	722	282	5	2	11,67	889,49	131,09
96	54	Female	21	No	No	Yes	minimal	bilateral	none	No	35,4	Yes	No	No	No	No	No	111,1409103	No	1	none	Improvement	No	Yes	No	4,52	13,2	172	5,5	2,9	0,12	0,04	2,11	0,33	1,37	8,79	12,9	1,03	503	102	2,91	5,05	149	167	2	0	7,92	1808,16	215,32
97	73	Female	8	Yes	No	Yes	severe	NA	NA	No	NA	No	No	No	No	No	No	79,76628639	No	4	curative	Improvement	No	No	No	4,26	12,8	248	10	8,42	0,01	0,04	1,18	0,35	7,14	24,06	15,2	1,08	814	78	2,29	4,28	198	211	2	0	5	1449,97	262,67
98	85	Female	4	Yes	Yes	Yes	not suggestive	none	none	No	26,2	Yes	Yes	Yes	Yes	No	Yes	28,5	No	19	none	Improvement	No	No	No	4,1	12,5	128	5,9	3,65	0,05	0,02	1,71	0,47	2,13	7,77	13,6	1,4	1300	91	1,73	4,55	278	182	2	0	10	1045,67	125,69
99	60	Male	4	No	Yes	Yes	NA	NA	NA	No	17,4	Yes	No	Yes	No	Yes	No	39,9	No	18	curative	Improvement	No	No	No	3,98	11,8	85	3,5	2,46	0	0,01	0,77	0,26	3,19	9,46	12,9	1,14	709	95	4,41	4,35	189	562	3	1	6,67	877,98	120,2
100	50	Female	2	Yes	No	No	NA	NA	NA	No	32	No	Yes	No	No	No	No	116	No	14	none	Improvement	No	No	No	3,65	11,7	166	9,9	8,26	0,03	0,01	1,19	0,42	6,94	19,67	13,2	0,87	216	115	1,67	2,17	151	218	0	0	6,25	1258,42	267,61
[truncated: 3 more columns]
